# Supplementary material for: Deciphering the Regulatory Potential of Antioxidant and Electron-Shuttling Bioactive Compounds in Oolong Tea
Source: Biology (Basel). 2025 Apr 28;14(5):487. doi: 10.3390/biology14050487 (PMC12109060; doi:10.3390/biology14050487)
Supplement: Supplementary file 1 [file biology-14-00487-s001.zip]

Archive with 1 entries (1 files):
- biology-3526008-supplementary.pdf
